# Supplementary material for: Heritable Tissue-Culture-Free Gene Editing in Nicotiana benthamiana through Viral Delivery of SpCas9 and sgRNA
Source: Plant Cell Physiol. 2024 Aug 31;65(11):1743–50. doi: 10.1093/pcp/pcae100 (PMC11631083; doi:10.1093/pcp/pcae100)
Supplement: pcae100_Supp [file pcae100_supp.zip]

Archive with 2 entries (2 files):
- suppl_data/pcp-2024-e-00195-File005.docx
- suppl_data/pcp-2024-e-00195-File006.xlsx
