# Supplementary material for: Heritable Tissue-Culture-Free Gene Editing in Nicotiana benthamiana through Viral Delivery of SpCas9 and sgRNA
Source: Plant Cell Physiol. 2024 Aug 31;65(11):1743–50. doi: 10.1093/pcp/pcae100 (PMC11631083; doi:10.1093/pcp/pcae100)
Supplement: pcae100_Supp [file pcae100_supp.zip › suppl_data/pcp-2024-e-00195-File006.xlsx]

## Sheet: Table S1
Table S1. Genotyping results for progenies from fruits harvested from primary shoots of each plant shown in Fig. 1G.
Inoculated virus vectors	Fruit number	No. of progenies investigated	No. of progenies with a mutation in NbPDSa or NbPDSb	No. of progenies with a mutation in NbPDSa	No. of progenies with a mono-allelic mutation in NbPDSa	No. of progenies with bi-allelic mutations in NbPDSa	No. of progenies with a mutation in NbPDSb	No. of progenies with a mono-allelic mutation in NbPDSb	No. of progenies with bi-allelic mutations in NbPDSb	No. of progenies with tetra-allelic mutations in NbPDS
TRSV-SpCas9-NbPDS	#23	22	0	0	0	0	0	0	0	0
	#35	22	1	1	1	0	0	0	0	0
	#36	21	0	0	0	0	0	0	0	0
	#62	23	0	0	0	0	0	0	0	0
	#64	22	0	0	0	0	0	0	0	0
	#68	20	1	1	1	0	1	1	0	0
	#79	16	0	0	0	0	0	0	0	0
	#80	25	0	0	0	0	0	0	0	0
	#81	9	0	0	0	0	0	0	0	0
	#83	21	0	0	0	0	0	0	0	0
	#90	18	0	0	0	0	0	0	0	0
	#93	23	0	0	0	0	0	0	0	0
	Total	242	2	2	2	0	1	1	0	0
	Mutation rates (%)	-	0.826446	0.826446	0.826446	0	0.413223	0.413223	0	0
ALSV-NbRDR6 + TRSV-SpCas9-NbPDS	#30	22	0	0	0	0	0	0	0	0
	#42	20	0	0	0	0	0	0	0	0
	#44	22	6	3	3	0	6	6	0	0
	#46	22	0	0	0	0	0	0	0	0
	#50	22	10	5	5	0	10	9	1	0
	#57	17	0	0	0	0	0	0	0	0
	#59	23	0	0	0	0	0	0	0	0
	#67	20	0	0	0	0	0	0	0	0
	#73	21	0	0	0	0	0	0	0	0
	#77	24	0	0	0	0	0	0	0	0
	#78	20	5	1	1	0	4	4	0	0
	#85	23	9	4	4	0	8	7	1	0
	#86	12	3	0	0	0	3	3	0	0
	#88	24	5	4	4	0	3	3	0	0
	#89	10	0	0	0	0	0	0	0	0
	#94	16	4	1	1	0	3	3	0	0
	Total	318	42	18	18	0	37	35	2	0
	Mutation rates (%)	-	13.2075	5.66038	5.66038	0	11.6352	11.0063	0.628931	0
TRSV-SpCas9-NbPDS-16K	#25	21	0	0	0	0	0	0	0	0
	#75	19	0	0	0	0	0	0	0	0
	#116	23	0	0	0	0	0	0	0	0
	#165	20	0	0	0	0	0	0	0	0
	#166	24	0	0	0	0	0	0	0	0
	#167	20	0	0	0	0	0	0	0	0
	#168	24	0	0	0	0	0	0	0	0
	Total	151	0	0	0	0	0	0	0	0
	Mutation rates (%)	-	0	0	0	0	0	0	0	0
ALSV-NbRDR6 + TRSV-SpCas9-NbPDS-16K	#71	21	0	0	0	0	0	0	0	0
	#87	11	0	0	0	0	0	0	0	0
	#114	21	1	0	0	0	1	1	0	0
	#117	24	0	0	0	0	0	0	0	0
	#142	12	0	0	0	0	0	0	0	0
	#161	20	3	1	1	0	2	2	0	0
	#163	23	0	0	0	0	0	0	0	0
	#164	23	2	0	0	0	2	2	0	0
	Total	155	6	1	1	0	5	5	0	0
	Mutation rates (%)	-	3.87097	0.645161	0.645161	0	3.22581	3.22581	0	0

## Sheet: Table S2
Table S2. Nucleotide sequences of the target sites of NbPDSa and NbPDSb of the progeny plants with mutations from the primary shoot shown in Fig. 1G. The PAM sequence is underlined. Red letters indicate mutations. Numbers of base insertion (+) and deletion (-) are denoted. WT indicates the sequence with no mutations.
Inoculated virus vectors	Fruit number	Progeny number	NbPDSa	Type	NbPDSb	Type
WT reference			TTGGTAGTAGCGACTCCATGGGG	WT	TTGGTAGTAGCGACTCCATGGGG	WT
TRSV-SpCas9-NbPDS	#35	#711	TTGGTAGTAGCGACTCCATGGGG	WT	TTGGTAGTAGCGACTCCATGGGG	WT
			TTGGTAGTAGCGACTC-ATGGGG	-1	TTGGTAGTAGCGACTCCATGGGG	WT
	#68	#1364	TTGGTAGTAGCGACTCCATGGGG	WT	TTGGTAGTAGCGACTCCATGGGG	WT
			TTGGTAGTAGCGACTCCCATGGG	+1	TTGGTAGTAGCGAC---ATGGGG	-3
ALSV-NbRDR6 + TRSV-SpCas9-NbPDS	#44	#913	TTGGTAGTAGCGACTCCATGGGG	WT	TTGGTAGTAGCGACTCCATGGGG	WT
			TTGGTAGTAGCGA----ATGGGG	-4	TTGGTA------------TGGGG	-12
		#917	TTGGTAGTAGCGACTCCATGGGG	WT	TTGGTAGTAGCGACTCCATGGGG	WT
			TTGGTAGTAGCGACTCCATGGGG	WT	TTGGTAGTAGCGACTCCCATGGG	+1
		#922	TTGGTAGTAGCGACTCCATGGGG	WT	TTGGTAGTAGCGACTCCATGGGG	WT
			TTGGTAGTAGCGAC---ATGGGG	-3	TTGGTAGTAGCGACTCCCATGGG	+1
		#923	TTGGTAGTAGCGACTCCATGGGG	WT	TTGGTAGTAGCGACTCCATGGGG	WT
			TTGGTAGTAGCGACTCCATGGGG	WT	TTGGTAGTAGCGACTCCAATGGG	+1
		#924	TTGGTAGTAGCGACTCCATGGGG	WT	TTGGTAGTAGCGACTCCATGGGG	WT
			TTGGTAGTAGCGACTCCATGGGG	WT	TTGGTAGTAGCGACTC-ATGGGG	-1
		#926	TTGGTAGTAGCGACTCCATGGGG	WT	TTGGTAGTAGCGACTCCATGGGG	WT
			TTGGTAGTAGCGA-------GGG	-7	TTGGTAGTAGCGACTC-ATGGGG	-1
	#50	#1021	TTGGTAGTAGCGACTCCATGGGG	WT	TTGGTAGTAGCGACTCCATGGGG	WT
			TTGGTAGTAGCGACTCCATGGGG	WT	TTGGTAGTAGCGACTCC---GGG	-3
		#1022	TTGGTAGTAGCGACTCCATGGGG	WT	TTGGTAGTAGCGACTC-ATGGGG	-1
			TTGGTAGTAGCGACTCCATGGGG	WT	TTGGTAGTAGCGACTCCTATGGG	+1
		#1024	TTGGTAGTAGCGACTCCATGGGG	WT	TTGGTAGTAGCGACTCCATGGGG	WT
			TTGGTAGTAGCGAC---ATGGGG	-3	TTGGTAGTAGCGACTC-ATGGGG	-1
		#1025	TTGGTAGTAGCGACTCCATGGGG	WT	TTGGTAGTAGCGACTCCATGGGG	WT
			TTGGTAGTAGCGACTCCATGGGG	WT	TTGGTAGTAGCGACTCCCATGGG	+1
		#1027	TTGGTAGTAGCGACTCCATGGGG	WT	TTGGTAGTAGCGACTCCATGGGG	WT
			TTGGTAGTAGCGACTCCATGGGG	WT	TTGGTAGTAGCGAC---ATGGGG	-3
		#1031	TTGGTAGTAGCGACTCCATGGGG	WT	TTGGTAGTAGCGACTCCATGGGG	WT
			TTGGTAGTAGC-----CATGGGG	-5	TTGGTAGTAGCGACTC-ATGGGG	-1
		#1035	TTGGTAGTAGCGACTCCATGGGG	WT	TTGGTAGTAGCGACTCCATGGGG	WT
			TTGGTAGTAGCGACTC-ATGGGG	-1	TTGGTAGTAGCGACTC-ATGGGG	-1
		#1036	TTGGTAGTAGCGACTCCATGGGG	WT	TTGGTAGTAGCGACTCCATGGGG	WT
			TTGGTAGTAGCGACTC-ATGGGG	-1	TTGGTAGTAGCGACTC-ATGGGG	-1
		#1038	TTGGTAGTAGCGACTCCATGGGG	WT	TTGGTAGTAGCGACTCCATGGGG	WT
			TTGGTAGTAGCGACTCCATGGGG	WT	TTGGTAGTAGCGACTC-ATGGGG	-1
		#1039	TTGGTAGTAGCGACTCCATGGGG	WT	TTGGTAGTAGCGACTCCATGGGG	WT
			TTGGTAGTAGCGAC---ATGGGG	-3	TTGGTAGTAGCGAC---ATGGGG	-3
	#78	#1559	TTGGTAGTAGCGACTCCATGGGG	WT	TTGGTAGTAGCGACTCCATGGGG	WT
			TTGGTAGTAGCGACTCCATGGGG	WT	TTGGTAGTAGCGACTC-ATGGGG	-1
		#1560	TTGGTAGTAGCGACTCCATGGGG	WT	TTGGTAGTAGCGACTCCATGGGG	WT
			TTGGTAGTAGCGACTCCATGGGG	WT	T------------------GGGG	-18
		#1572	TTGGTAGTAGCGACTCCATGGGG	WT	TTGGTAGTAGCGACTCCATGGGG	WT
			TTGGTAGTAGCGACTCCCATGGG	+1	TTGGTAGTAGCGACTCCATGGGG	WT
		#1573	TTGGTAGTAGCGACTCCATGGGG	WT	TTGGTAGTAGCGACTCCATGGGG	WT
			TTGGTAGTAGCGACTCCATGGGG	WT	TTGGTAGTAGCGAC--CATGGGG	-2
		#1574	TTGGTAGTAGCGACTCCATGGGG	WT	TTGGTAGTAGCGACTCCATGGGG	WT
			TTGGTAGTAGCGACTCCATGGGG	WT	TTGGTAGTAGCGA--------GG	-8
	#85	#1669	TTGGTAGTAGCGACTCCATGGGG	WT	TTGGTAGTAGCGACTCCATGGGG	WT
			TTGGTAGTAGCGACTCCATGGGG	WT	TTGGTAGTAGCGAC---ATGGGG	-3
		#1671	TTGGTAGTAGCGACTCCATGGGG	WT	TTGGTAGTAGCGACTCCATGGGG	WT
			TTGGTAGTAGCGACTCCATGGGG	WT	TTGGTAGTAGCGACTCCCATGGG	+1
		#1672	TTGGTAGTAGCGACTCCATGGGG	WT	TTGGTAGTAGCGACTCCATGGGG	WT
			TTGGTAGTAGCGACTCCATGGGG	WT	TTGGTAGTAGCGACTC-------	-14
		#1674	TTGGTAGTAGCGACTCCATGGGG	WT	TTGGTAGTAGCGACTCCATGGGG	WT
			TTGGTAGTAGCGACTC-ATGGGG	-1	TTGGTAGTAGCGACTC-ATGGGG	-1
		#1675	TTGGTAGTAGCGACTCCATGGGG	WT	TTGGTAGTAGCGACTCCATGGGG	WT
			TTGGTAGTAGCGACTCCATGGGG	WT	TTGGTAGTAGCGACTC-ATGGGG	-1
		#1676	TTGGTAGTAGCGACTCCATGGGG	WT	TTGGTAGTAGCGACTCCATGGGG	WT
			TTGGTAGTAGCGACTCCATGGGG	WT	TTGGTAGTAGC-------TGGGG	-7
		#1677	TTGGTAGTAGCGACTCCATGGGG	WT	TTGGTAGTAGCGACTCCCATGGG	+1
			TTGGTAGTAGCGACTCCGATGGG	+1	--------------------GGG	-22
		#1685	TTGGTAGTAGCGACTCCATGGGG	WT	TTGGTAGTAGCGACTCCATGGGG	WT
			TTGGTAGTAGCGA----ATGGGG	-4	TTGGTAGTAGCGACTCCATGGGG	WT
		#1690	TTGGTAGTAGCGACTCCATGGGG	WT	TTGGTAGTAGCGACTCCATGGGG	WT
			TTGGTAGTAGCGACTCC---GGG	-3	TTGGTAGTAGCGAT---ATGGGG	-3, C to T
	#86	#1693	TTGGTAGTAGCGACTCCATGGGG	WT	TTGGTAGTAGCGACTCCATGGGG	WT
			TTGGTAGTAGCGACTCCATGGGG	WT	TTGGTAGTAGC------ATGGGG	-6
		#1699	TTGGTAGTAGCGACTCCATGGGG	WT	TTGGTAGTAGCGACTCCATGGGG	WT
			TTGGTAGTAGCGACTCCATGGGG	WT	TTGGTAGTAGCG---------GG	-9
		#1701	TTGGTAGTAGCGACTCCATGGGG	WT	TTGGTAGTAGCGACTCCATGGGG	WT
			TTGGTAGTAGCGACTCCATGGGG	WT	TTGGTAGTAGCGACTCCCATGGG	+1
	#88	#1715	TTGGTAGTAGCGACTCCATGGGG	WT	TTGGTAGTAGCGACTCCATGGGG	WT
			TTGGTAGTAGCGAC---ATGGGG	-3	TTGGTAGTA---------TGGGG	-9
		#1716	TTGGTAGTAGCGACTCCATGGGG	WT	TTGGTAGTAGCGACTCCATGGGG	WT
			TTGGTAGTAGCGACT--------	-11	TTGGTAGTAGCGACTCCATGGGG	WT
		#1726	TTGGTAGTAGCGACTCCATGGGG	WT	TTGGTAGTAGCGACTCCATGGGG	WT
			TTGGTAGTAGCGACTCCAATGGG	+1	TTGGTAGTAGCGACTCCATGGGG	WT
		#1730	TTGGTAGTAGCGACTCCATGGGG	WT	TTGGTAGTAGCGACTCCATGGGG	WT
			TTGGTAGTAGCGACTCCATGGGG	WT	TTGGTAGTAGC-----CATGGGG	-5
		#1738	TTGGTAGTAGCGACTCCATGGGG	WT	TTGGTAGTAGCGACTCCATGGGG	WT
			TTGGTAGTAGCGAC---ATGGGG	-3	TTGGTAGTAGCGACTC-ATGGGG	-1
	#94	#1841	TTGGTAGTAGCGACTCCATGGGG	WT	TTGGTAGTAGCGACTCCATGGGG	WT
			TTGGTAGTAGCGACTC-ATGGGG	-1	TTGGTAGTAGCGACTCCATGGGG	WT
		#1847	TTGGTAGTAGCGACTCCATGGGG	WT	TTGGTAGTAGCGACTCCATGGGG	WT
			TTGGTAGTAGCGACTCCATGGGG	WT	TTGGTAGTAGCGACTC-ATGGGG	-1
		#1852	TTGGTAGTAGCGACTCCATGGGG	WT	TTGGTAGTAGCGACTCCATGGGG	WT
			TTGGTAGTAGCGACTCCATGGGG	WT	TTGGTA-----------ATGGGG	-11
		#1853	TTGGTAGTAGCGACTCCATGGGG	WT	TTGGTAGTAGCGACTCCATGGGG	WT
			TTGGTAGTAGCGACTCCATGGGG	WT	TTGGTAGTAGCGACTCCCATGGG	+1
ALSV-NbRDR6 + TRSV-SpCas9-NbPDS-16K	#114	#2116a	TTGGTAGTAGCGACTCCATGGGG	WT	TTGGTAGTAGCGACTCCATGGGG	WT
			TTGGTAGTAGCGACTCCATGGGG	WT	TTGGTAGTAGCAA---CATGGGG	-3
	#161	#2524	TTGGTAGTAGCGACTCCATGGGG	WT	TTGGTAGTAGCGACTCCATGGGG	WT
			TTGGTAGTAGCGACTC-ATGGGG	-1	TTGGTAGTAGCGACTCCATGGGG	WT
		#2525	TTGGTAGTAGCGACTCCATGGGG	WT	TTGGTAGTAGCGACTCCATGGGG	WT
			TTGGTAGTAGCGACTCCATGGGG	WT	TTGGTAGTAGCGACTC-ATGGGG	-1
		#2540	TTGGTAGTAGCGACTCCATGGGG	WT	TTGGTAGTAGCGACTCCATGGGG	WT
			TTGGTAGTAGCGACTCCATGGGG	WT	TTGGTAGTAGCGAC--------G	-8
	#164	#2588	TTGGTAGTAGCGACTCCATGGGG	WT	TTGGTAGTAGCGACTCCATGGGG	WT
			TTGGTAGTAGCGACTCCATGGGG	WT	TTGGTAGTAGCGACTCCCATGGG	+1
		#2589	TTGGTAGTAGCGACTCCATGGGG	WT	TTGGTAGTAGCGACTCCATGGGG	WT
			TTGGTAGTAGCGACTCCATGGGG	WT	TTGGTAGTAGCGACTC-ATGGGG	-1

## Sheet: Table S3
Table S3A. Genotyping results for progenies from fruits originating from flowers borne on primary shoots of plants inoculated with ALSV-NbRDR6, TRSV-SpCas9, and TRV-NbTOM1 which were cross-pollinated with fertile pollens shown in Fig. 2C.
Inoculated virus vectors	Fruit number	No. of progenies investigated	No. of progenies with a mutation in NbTOM1a or NbTOM1b	No. of progenies with a mutation in NbTOM1a	No. of progenies with a mono-allelic mutation in NbTOM1a	No. of progenies with bi-allelic mutations in NbTOM1a	No. of progenies with a mutation in NbTOM1b	No. of progenies with a mono-allelic mutation in NbTOM1b	No. of progenies with bi-allelic mutations in NbTOM1b
ALSV-NbRDR6 + TRSV-SpCas9 + TRV-NbTOM1	#2-4	25	1	1	1	0	0	0	0
	#4-4	24	0	0	0	0	0	0	0
	#5-1	16	0	0	0	0	0	0	0
	Total	65	1	1	1	0	0	0	0
	Mutation rates (%)	-	1.53846	1.53846	1.53846	0	0	0	0
Table S3B. Genotyping results for progenies from fruits originating from flowers borne on a primary shoot of a plant inoculated with ALSV-NbRDR6, TRSV-SpCas9, and TRV-NbAG which were cross-pollinated with fertile pollens shown in Fig. 2C.
Inoculated virus vectors	Fruit number	No. of progenies investigated	No. of progenies with a mutation in NbAGb	No. of progenies with a mono-allelic mutation in NbAGb	No. of progenies with bi-allelic mutations in NbAGb
ALSV-NbRDR6 + TRSV-SpCas9 + TRV-NbAG	#38a	23	3	3	0
	#39a	24	8	8	0
	Total	47	11	11	0
	Mutation rates (%)	-	23.4043	23.4043	0
a, Fruits #38 and #39 were harvested from the same primary shoot.

## Sheet: Table S4
Table S4A. Nucleotide sequences of the target sites of NbTOM1a and NbTOM1b of the progeny plant with a mutation from a fruit originating from a flower borne on a primary shoot of a plant inoculated with virus vectors which were cross-pollinated with fertile pollens shown in Fig. 2C. The PAM sequence is underlined. Red letters indicate mutations. The number of base deletion (-) is denoted. WT indi…
Inoculated virus vectors	Fruit number	Progeny number	NbTOM1a	Type	NbTOM1b	Type
WT reference			GAATTGAGGGTACCCGAGTATGG	WT	GAATTGAGGGTACCCGAGTATGG	WT
ALSV-NbRDR6 + TRSV-SpCas9 + TRV-NbTOM1	#2-4	#36	GAATTGAGGGTACCCGAGTATGG	WT	GAATTGAGGGTACCCGAGTATGG	WT
			GAATTGAGGGTT-----GTATGG	-5, A to T	GAATTGAGGGTACCCGAGTATGG	WT
Table S4B. Nucleotide sequences of the target sites of NbAGb of the progeny plants with mutations from fruits originating from flowers borne on a primary shoot of a plant inoculated with virus vectors which were cross-pollinated with fertile pollens shown in Fig. 2C. The PAM sequence is underlined. Red letters indicate mutations. Numbers of base insertion (+) and deletion (-) are denoted. WT indi…
Inoculated virus vectors	Fruit number	Progeny number	NbAGb	Type
WT reference			GTGTGAAAGAAACAATTGAGAGG	WT
ALSV-NbRDR6 + TRSV-SpCas9 + TRV-NbAG	#38a	#2968	GTGTGAAAGAAACAATTGAGAGG	WT
			GTGTGAAAGAAACAATTTGAGAG	+1
		#2977	GTGTGAAAGAAACAATTGAGAGG	WT
			GTGTGAAAGAAACAATTTGAGAG	+1
		#2984	GTGTGAAAGAAACAATTGAGAGG	WT
			GTGTGAAAGAAACAATTTGAGAG	+1
	#39a	#2921	GTGTGAAAGAAACAATTGAGAGG	WT
			GTGTGAAAGAAACAATTTGAGAG	+1
		#2922	GTGTGAAAGAAACAATTGAGAGG	WT
			GTGTGA----------TGAGAGG	-10
		#2930	GTGTGAAAGAAACAATTGAGAGG	WT
			GTGTGA----------TGAGAGG	-10
		#2931	GTGTGAAAGAAACAATTGAGAGG	WT
			GTGTGA----------TGAGAGG	-10
		#2932	GTGTGAAAGAAACAATTGAGAGG	WT
			GTGTGA----------TGAGAGG	-10
		#2933	GTGTGAAAGAAACAATTGAGAGG	WT
			GTGTGA----------TGAGAGG	-10
		#2940	GTGTGAAAGAAACAATTGAGAGG	WT
			GTGTGAAAGAAACAATTTGAGAG	+1
		#2943	GTGTGAAAGAAACAATTGAGAGG	WT
			GTGTGAAAGAAACAAT----AGG	-4
a, Fruits #38 and #39 were harvested from the same primary shoot.

## Sheet: Table S5
Table S5. Genotyping results for progenies from fruits harvested from each lateral shoot of plants inoculated with virus vectors shown in Fig. 3C.
Inoculated virus vectors	Lateral shoot number	No. of progenies investigated	No. of progenies with a mutation in NbPDSa or NbPDSb	No. of progenies with a mutation in NbPDSa	No. of progenies with a mono-allelic mutation in NbPDSa	No. of progenies with bi-allelic mutations in NbPDSaa	No. of progenies with a mutation in NbPDSb	No. of progenies with a mono-allelic mutation in NbPDSb	No. of progenies with bi-allelic mutations in NbPDSb	No. of progenies with tetra-allelic mutations in NbPDSa	Mutation rates (%)
TRSV-SpCas9-NbPDS-16K	#107	23	0	0	0	0	0	0	0	0	0
	#108	9	9	9	9	0	4	4	0	0	100
	#118	24	19	7	5	2	18	16	2	0	79.1667
	#119	24	19	9	9	0	16	13	3	0	79.1667
ALSV-NbRDR6 + TRSV-SpCas9-NbPDS-16K	#95	22	22	18	7	5	22	0	22	5	100
	#96	17	17	14	9	5	17	0	17	5	100
	#97	25	22	19	14	5	11	10	1	0	88
	#98	18	12	4	4	0	11	11	0	0	66.6667
	#99	8	8	7	2	5	8	0	8	5	100
	#112	25	23	17	14	3	22	13	9	1	92
	#126	8	0	0	0	0	0	0	0	0	0
a, Progenies with one wild-type and two mutated nucleotide sequences in NbPDSa are excluded.

## Sheet: Table S6
Table S6. Nucleotide sequences of the target sites of NbPDSa and NbPDSb of the progeny plants with mutations from the lateral shoots shown in Fig. 3C. The PAM sequence is underlined. Red letters indicate mutations. Numbers of base insertion (+) and deletion (-) are denoted. WT indicates the sequence with no mutations.
Inoculated virus vectors	Lateral shoot number	Progeny number	NbPDSa	Type	NbPDSb	Type
WT reference			TTGGTAGTAGCGACTCCATGGGG	WT	TTGGTAGTAGCGACTCCATGGGG	WT
TRSV-SpCas9-NbPDS-16K	#108	#2097	TTGGTAGTAGCGACTCCATGGGG	WT	TTGGTAGTAGCGACTCCATGGGG	WT
			TTGGTAGTAGCGACTC-------	-8	TTGGTAGTAGCGAC---ATGGGG	-3
		#2098	TTGGTAGTAGCGACTCCATGGGG	WT	TTGGTAGTAGCGACTCCATGGGG	WT
			TTGGTAGTAGCGACTC-------	-8	TTGGTAGTAGCGACTCCATGGGG	WT
		#2101	TTGGTAGTAGCGACTCCATGGGG	WT	TTGGTAGTAGCGACTCCATGGGG	WT
			TTGGTAGTAGCGACTC-------	-8	TTGGTAGTAGCGACTCCATGGGG	WT
		#2102	TTGGTAGTAGCGACTCCATGGGG	WT	TTGGTAGTAGCGACTCCATGGGG	WT
			TTGGTAGTAGCGACTCCTATGGG	+1	TTGGTAGTAGCGACTCCATGGGG	WT
		#2103	TTGGTAGTAGCGACTCCATGGGG	WT	TTGGTAGTAGCGACTCCATGGGG	WT
			TTGGTAGTAGCGACTC-------	-8	TTGGTAGTAGCGAC---ATGGGG	-3
		#2106	TTGGTAGTAGCGACTCCATGGGG	WT	TTGGTAGTAGCGACTCCATGGGG	WT
			TTGGTAGTAGCGACTCCTATGGG	+1	TTGGTAGTAGCGACTCCATGGGG	WT
		#2107	TTGGTAGTAGCGACTCCATGGGG	WT	TTGGTAGTAGCGACTCCATGGGG	WT
			TTGGTAGTAGCGACTCCTATGGG	+1	TTGGTAGTAGCGACTCCCATGGG	+1
		#2108	TTGGTAGTAGCGACTCCATGGGG	WT	TTGGTAGTAGCGACTCCATGGGG	WT
			TTGGTAGTAGCGACTCCTATGGG	+1	TTGGTAGTAGCGACTCCATGGGG	WT
		#2109	TTGGTAGTAGCGACTCCATGGGG	WT	TTGGTAGTAGCGACTCCATGGGG	WT
			TTGGTAGTAGCGACTC-------	-8	TTGGTAGTAGCGAC---ATGGGG	-3
	#118	#2200a	TTGGTAGTAGCGACTCCATGGGG	WT	TTGGTAGTAGCGACTCCATGGGG	WT
			TTGGTAGTAGCGACTCCATGGGG	WT	TTGGTAGTAGCGACTC-ATGGGG	-1
		#2201a	TTGGTAGTAGCGACTCCATGGGG	WT	TTGGTAGTAGCGACTCCATGGGG	WT
			TTGGTAGTAGCGACTCCCATGGG	+1	TTGGTAGTAGCGACTCCATGGGG	WT
		#2202a	TTGGTAGTAGCGACTCCATGGGG	WT	TTGGTAGTAGCGACTCCATGGGG	WT
			TTGGTAGTAGCGACTCCATGGGG	WT	TTGGTAGTAGCGACTC-ATGGGG	-1
		#2203a	TTGGTAGTAGCGACTCCATGGGG	WT	TTGGTAGTAGCGACTCCATGGGG	WT
			TTGGTAGTAGCGACTCCATGGGG	WT	TTGGTAGTAGCGACTC-ATGGGG	-1
		#2204a	TTGGTAGTAGCGACTCCATGGGG	WT	TTGGTAGTAGCGACTCCATGGGG	WT
			TTGGTAGTAGCGACTCCATGGGG	WT	TTGGTAGTAGCGACTC-ATGGGG	-1
		#2205a	TTGGTAGTAGCGACTCCATGGGG	WT	TTGGTAGTAGCGACTCCATGGGG	WT
			TTGGTAGTAGCGACTCCATGGGG	WT	TTGGTAGTAGC------------	-13
		#2207a	TTGGTAGTAGCGACTCCATGGGG	WT	TTGGTAGTAGCGACTCCCATGGG	+1
			TTGGTAGTAGCGACTCCATGGGG	WT	TTGGTAGTAGCGACTCCAATGGG	+1
		#2208a	TTGGTAGTAGCGACTCCATGGGG	WT	TTGGTAGTAGCGACTCCATGGGG	WT
			TTGGTAGTAGCGACTCCATGGGG	WT	TTGGTAGTAGCGACTC-ATGGGG	-1
		#2209a	TTGGTAGTAGCGACTCCATGGGG	WT	TTGGTAGTAGCGACTCCATGGGG	WT
			TTGGTAGTAGCGACTCCCATGGG	+1	TTGGTAGTAGCGACTC-ATGGGG	-1
		#2210a	TTGGTAGTAGCGACTCCATGGGG	WT	TTGGTAGTAGCGACTCCATGGGG	WT
			TTGGTAGTAGCGACTCCCATGGG	+1	TTGGTAGTAGCGACTC-ATGGGG	-1
		#2212a	TTGGTAGTAGCGACTCCATGGGG	WT	TTGGTAGTAGCGACTCCATGGGG	WT
			TTGGTAGTAGCGACTCCATGGGG	WT	TTGGTAGTAGC------------	-13
		#2213a	TTGGTAGTAGCGACTCCATGGGG	WT	TTGGTAGTAGCGACTCCATGGGG	WT
			TTGGTAGTAGCGACTCCCATGGG	+1	TTGGTAGTAGCGACTC-ATGGGG	-1
		#2214a	TTGGTAGTAGCGACTCCATGGGG	WT	TTGGTAGTAGCGACTCCATGGGG	WT
			TTGGTAGTAGCGACTC-ATGGGG	-1	TTGGTAGTAGCGACTC-ATGGGG	-1
		#2215a	TTGGTAGTAGCGACTCCAATGGG	+1	TTGGTAGTAGCGACTCCATGGGG	WT
			TTGGTAGTAGCGACTCCCATGGG	+1	TTGGTAGTAGCGACTCCCATGGG	+1
		#2216a	TTGGTAGTAGCGACTCCATGGGG	WT	TTGGTAGTAGCGACTCCATGGGG	WT
			TTGGTAGTAGCGACTCCATGGGG	WT	TTGGTAGTAGCGACTC-ATGGGG	-1
		#2217a	TTGGTAGTAGCGACTCCATGGGG	WT	TTGGTAGTAGCGACTCCATGGGG	WT
			TTGGTAGTAGCGACTCCATGGGG	WT	TTGGTAGTAGCGACTC-ATGGGG	-1
		#2219a	TTGGTAGTAGCGACTCCATGGGG	WT	TTGGTAGTAGCGACTCCCATGGG	+1
			TTGGTAGTAGCGACTCCATGGGG	WT	TTGGTAGTAGC------------	-13
		#2220a	TTGGTAGTAGCGACTCCAATGGG	+1	TTGGTAGTAGCGACTCCATGGGG	WT
			TTGGTAGTAGCGACTCCCATGGG	+1	TTGGTAGTAGCGACTCCCATGGG	+1
		#2221a	TTGGTAGTAGCGACTCCATGGGG	WT	TTGGTAGTAGCGACTCCATGGGG	WT
			TTGGTAGTAGCGACTCCATGGGG	WT	TTGGTAGTAGCGACTC-ATGGGG	-1
	#119	#2224a	TTGGTAGTAGCGACTCCATGGGG	WT	TTGGTAGTAGCGACTCCATGGGG	WT
			TTGGTAGTAGCGA-----TGGGG	-5	TTGGTAGTAGCGACTCCCATGGG	+1
		#2225a	TTGGTAGTAGCGACTCCATGGGG	WT	TTGGTAGTAGCGACTCCATGGGG	WT
			TTGGTAGTAGCGAC---ATGGGG	-3	TTGGTAGTAGCGACTC-ATGGGG	-1
		#2226a	TTGGTAGTAGCGACTCCATGGGG	WT	TTGGTAGTAGCGACTC-ATGGGG	-1
			TTGGTAGTAGCGAC---ATGGGG	-3	TTGGTAGTAGCGACTC-ATGGGG	-1
		#2227a	TTGGTAGTAGCGACTCCATGGGG	WT	TTGGTAGTAGCGACTC-ATGGGG	-1
			TTGGTAGTAGCGAC---ATGGGG	-3	TTGGTAGTAGCAA----ATGGGG	-4, GA to AA
		#2228a	TTGGTAGTAGCGACTCCATGGGG	WT	TTGGTAGTAGCGACTCCATGGGG	WT
			TTGGTAGTAGCGACTCCCATGGG	+1	TTGGTAGTAGCGACTCCATGGGG	WT
		#2230a	TTGGTAGTAGCGACTCCATGGGG	WT	TTGGTAGTAGCGACTCCATGGGG	WT
			TTGGTAGTAGCGACTCCATGGGG	WT	TTGGTAGTAG----------GGG	-10
		#2231a	TTGGTAGTAGCGACTCCATGGGG	WT	TTGGTAGTAGCGACTCCATGGGG	WT
			TTGGTAGTAGCGACTCCATGGGG	WT	TTGGTAGTAGCGACTC-ATGGGG	-1
		#2232a	TTGGTAGTAGCGACTCCATGGGG	WT	TTGGTAGTAGCGACTCCATGGGG	WT
			TTGGTAGTAGCGAC---ATGGGG	-3	TTGGTAGTAGCGACTC-ATGGGG	-1
		#2233a	TTGGTAGTAGCGACTCCATGGGG	WT	TTGGTAGTAGCGACTC-ATGGGG	-1
			TTGGTAGTAGCGACTCCATGGGG	WT	TTGGTAGTAGCGACT----GGGG	-4
		#2234a	TTGGTAGTAGCGACTCCATGGGG	WT	TTGGTAGTAGCGACTCCATGGGG	WT
			TTGGTAGTAGCGACTCCATGGGG	WT	TTGGTAGTAGCGACTC-ATGGGG	-1
		#2235a	TTGGTAGTAGCGACTCCATGGGG	WT	TTGGTAGTAGCGACTCCATGGGG	WT
			TTGGTAGTAGCGACTCCATGGGG	WT	TTGGTAGTAGCGACTC-ATGGGG	-1
		#2237a	TTGGTAGTAGCGACTCCATGGGG	WT	TTGGTAGTAGCGACTCCATGGGG	WT
			TTGGTAGTAGCGACTCCATGGGG	WT	TTGGTAGTAGCGACTCCCATGGG	+1
		#2239a	TTGGTAGTAGCGACTCCATGGGG	WT	TTGGTAGTAGCGACTCCATGGGG	WT
			TTGGTAGTAGCGACTCCCATGGG	+1	TTGGTAGTAGCGACTCCATGGGG	WT
		#2240a	TTGGTAGTAGCGACTCCATGGGG	WT	TTGGTAGTAGCGACTCCATGGGG	WT
			TTGGTAGTAGCGA-----TGGGG	-5	TTGGTAGTAGCGACTCCATGGGG	WT
		#2241a	TTGGTAGTAGCGACTCCATGGGG	WT	TTGGTAGTAGCGACTCCATGGGG	WT
			TTGGTAGTAGCGACTCCATGGGG	WT	TTGGTAGTAGCGACTCCCATGGG	+1
		#2244a	TTGGTAGTAGCGACTCCATGGGG	WT	TTGGTAGTAGCGACTCCATGGGG	WT
			TTGGTAGTAGCGACTCCATGGGG	WT	TTGGTAGTAGCGACTC-ATGGGG	-1
		#2245a	TTGGTAGTAGCGACTCCATGGGG	WT	TTGGTAGTAGCGACTCCATGGGG	WT
			TTGGTAGTAGCGACTCCATGGGG	WT	TTGGTAGTAGCGACTCC------	-29
		#2246a	TTGGTAGTAGCGACTCCATGGGG	WT	TTGGTAGTAGCGACTCCATGGGG	WT
			TTGGTAGTAGCGA-----TGGGG	-5	TTGGTAGTAGCGACTCCCATGGG	+1
		#2247a	TTGGTAGTAGCGACTCCATGGGG	WT	TTGGTAGTAGCGACTCCATGGGG	WT
			TTGGTAGTAGCGACTCCATGGGG	WT	TTGGTAGTAGCGACTC-ATGGGG	-1
ALSV-NbRDR6 + TRSV-SpCas9-NbPDS-16K	#95	#1854	TTGGTAGTAGCGACTCCTATGGG	+1	TTGGTAGTAGCGACTC-ATGGGG	-1
			TTGGTAGTAGCGAC---ATGGGG	-3	TTGGTAGTAGCGACTC-ATGGGG	-1
		#1855	TTGGTAGTAGCGACTCCATGGGG	WT	TTGGTAGTAGCGACTCCCATGGG	+1
			TTGGTAGTAGCGACTCCTATGGG	+1	TTGGTAGTAGCGACTC-ATGGGG	-1
		#1856	TTGGTAGTAGCGACTCCATGGGG	WT	TTGGTAGTAGCGACTCCCATGGG	+1
			TTGGTAGTAGCGACTCCATGGGG	WT	TTGGTAGTAGCGACTC-ATGGGG	-1
		#1857	TTGGTAGTAGCGACTCCATGGGG	WT	TTGGTAGTAGCGACTCCCATGGG	+1
			TTGGTAGTAGCGACTCCTATGGG	+1	TTGGTAGTAGCGACTCCCATGGG	+1
		#1858	TTGGTAGTAGCGACTCCATGGGG	WT	TTGGTAGTAGCGACTC-ATGGGG	-1
			TTGGTAGTAGCGAC---ATGGGG	-3	TTGGTAGTAGCGACTC-ATGGGG	-1
		#1859a	TTGGTAGTAGCGACTCCATGGGG	WT	TTGGTAGTAGCGACTCCCATGGG	+1
			TTGGTAGTAGCGAC---ATGGGG	-3	TTGGTAGTAGCGACTC-ATGGGG	-1
			TTGGTAGTAGCGACTCCTATGGG	+1
		#1860a	TTGGTAGTAGCGACTCCATGGGG	WT	TTGGTAGTAGCGACTCCCATGGG	+1
			TTGGTAGTAGCGAC---ATGGGG	-3	TTGGTAGTAGCGACTC-ATGGGG	-1
			TTGGTAGTAGCGACTCCTATGGG	+1
		#1861a	TTGGTAGTAGCGACTCCATGGGG	WT	TTGGTAGTAGCGACTCCCATGGG	+1
			TTGGTAGTAGCGAC---ATGGGG	-3	TTGGTAGTAGCGACTC-ATGGGG	-1
			TTGGTAGTAGCGACTCCTATGGG	+1
		#1862a	TTGGTAGTAGCGACTCCATGGGG	WT	TTGGTAGTAGCGACTCCCATGGG	+1
			TTGGTAGTAGCGAC---ATGGGG	-3	TTGGTAGTAGCGACTC-ATGGGG	-1
			TTGGTAGTAGCGACTCCTATGGG	+1
		#1863	TTGGTAGTAGCGACTCCTATGGG	+1	TTGGTAGTAGCGACTCCCATGGG	+1
			TTGGTAGTAGCGAC---ATGGGG	-3	TTGGTAGTAGCGACTC-ATGGGG	-1
		#1864	TTGGTAGTAGCGACTCCATGGGG	WT	TTGGTAGTAGCGACTCCCATGGG	+1
			TTGGTAGTAGCGACTCCATGGGG	WT	TTGGTAGTAGCGACTCCCATGGG	+1
		#1865	TTGGTAGTAGCGACTCCTATGGG	+1	TTGGTAGTAGCGACTCCCATGGG	+1
			TTGGTAGTAGCGAC---ATGGGG	-3	TTGGTAGTAGCGACTCCCATGGG	+1
		#1866	TTGGTAGTAGCGACTCCATGGGG	WT	TTGGTAGTAGCGACTC-ATGGGG	-1
			TTGGTAGTAGCGACTCCATGGGG	WT	TTGGTAGTAGCGACTC-ATGGGG	-1
		#1867	TTGGTAGTAGCGAC---ATGGGG	-3	TTGGTAGTAGCGACTCCCATGGG	+1
			TTGGTAGTAGCGAC---ATGGGG	-3	TTGGTAGTAGCGACTC-ATGGGG	-1
		#1868	TTGGTAGTAGCGACTCCATGGGG	WT	TTGGTAGTAGCGACTCCCATGGG	+1
			TTGGTAGTAGCGAC---ATGGGG	-3	TTGGTAGTAGCGACTC-ATGGGG	-1
		#1869	TTGGTAGTAGCGACTCCATGGGG	WT	TTGGTAGTAGCGACTCCCATGGG	+1
			TTGGTAGTAGCGAC---ATGGGG	-3	TTGGTAGTAGCGACTCCCATGGG	+1
		#1870a	TTGGTAGTAGCGACTCCATGGGG	WT	TTGGTAGTAGCGACTCCCATGGG	+1
			TTGGTAGTAGCGAC---ATGGGG	-3	TTGGTAGTAGCGACTC-ATGGGG	-1
			TTGGTAGTAGCGACTCCTATGGG	+1
		#1871a	TTGGTAGTAGCGACTCCATGGGG	WT	TTGGTAGTAGCGACTCCCATGGG	+1
			TTGGTAGTAGCGAC---ATGGGG	-3	TTGGTAGTAGCGACTCCCATGGG	+1
			TTGGTAGTAGCGACTCCTATGGG	+1
		#1872	TTGGTAGTAGCGAC---ATGGGG	-3	TTGGTAGTAGCGACTCCCATGGG	+1
			TTGGTAGTAGCGAC---ATGGGG	-3	TTGGTAGTAGCGACTC-ATGGGG	-1
		#1873	TTGGTAGTAGCGACTCCATGGGG	WT	TTGGTAGTAGCGACTCCCATGGG	+1
			TTGGTAGTAGCGAC---ATGGGG	-3	TTGGTAGTAGCGACTC-ATGGGG	-1
		#1874	TTGGTAGTAGCGACTCCATGGGG	WT	TTGGTAGTAGCGACTCCCATGGG	+1
			TTGGTAGTAGCGACTCCATGGGG	WT	TTGGTAGTAGCGACTCCCATGGG	+1
		#1875	TTGGTAGTAGCGACTCCATGGGG	WT	TTGGTAGTAGCGACTCCCATGGG	+1
			TTGGTAGTAGCGAC---ATGGGG	-3	TTGGTAGTAGCGACTC-ATGGGG	-1
	#96	#1876	TTGGTAGTAGCGACTCCATGGGG	WT	TTGGTAGTAGCGACTCCCATGGG	+1
			TTGGTAGTAGCGACTCCTATGGG	+1	TTGGTAGTAGCGACTCCCATGGG	+1
		#1877	TTGGTAGTAGCGACTCCTATGGG	+1	TTGGTAGTAGCGACTCCCATGGG	+1
			TTGGTAGTAGCGACTCCTATGGG	+1	TTGGTAGTAGCGACTCCCATGGG	+1
		#1878	TTGGTAGTAGCGACTCCTATGGG	+1	TTGGTAGTAGCGACTCCCATGGG	+1
			TTGGTAGTAGCGACTCCTATGGG	+1	TTGGTAGTAGCGACTC-ATGGGG	-1
		#1879	TTGGTAGTAGCGACTCCATGGGG	WT	TTGGTAGTAGCGACTCCCATGGG	+1
			TTGGTAGTAGCGACTCCATGGGG	WT	TTGGTAGTAGCGACTCCCATGGG	+1
		#1880	TTGGTAGTAGCGACTCCATGGGG	WT	TTGGTAGTAGCGACTCCCATGGG	+1
			TTGGTAGTAGCGACTCCTATGGG	+1	TTGGTAGTAGCGACTCCCATGGG	+1
		#1881	TTGGTAGTAGCGACTCCATGGGG	WT	TTGGTAGTAGCGACTCCCATGGG	+1
			TTGGTAGTAGCGACTCCTATGGG	+1	TTGGTAGTAGCGACTCCCATGGG	+1
		#1882	TTGGTAGTAGCGACTCCATGGGG	WT	TTGGTAGTAGCGACTCCCATGGG	+1
			TTGGTAGTAGCGACTCCTATGGG	+1	TTGGTAGTAGCGACTCCCATGGG	+1
		#1883	TTGGTAGTAGCGACTCCATGGGG	WT	TTGGTAGTAGCGACTCCCATGGG	+1
			TTGGTAGTAGCGACTCCTATGGG	+1	TTGGTAGTAGCGACTCCCATGGG	+1
		#1884	TTGGTAGTAGCGACTCCATGGGG	WT	TTGGTAGTAGCGACTCCCATGGG	+1
			TTGGTAGTAGCGACTCCTATGGG	+1	TTGGTAGTAGCGACTCCCATGGG	+1
		#1885	TTGGTAGTAGCGACTCCATGGGG	WT	TTGGTAGTAGCGACTCCCATGGG	+1
			TTGGTAGTAGCGACTCCTATGGG	+1	TTGGTAGTAGCGACTCCCATGGG	+1
		#1886	TTGGTAGTAGCGACTCCATGGGG	WT	TTGGTAGTAGCGACTCCCATGGG	+1
			TTGGTAGTAGCGACTCCTATGGG	+1	TTGGTAGTAGCGACTCCCATGGG	+1
		#1887	TTGGTAGTAGCGACTCCATGGGG	WT	TTGGTAGTAGCGACTCCCATGGG	+1
			TTGGTAGTAGCGACTCCTATGGG	+1	TTGGTAGTAGCGACTCCCATGGG	+1
		#1888	TTGGTAGTAGCGACTCCATGGGG	WT	TTGGTAGTAGCGACTCCCATGGG	+1
			TTGGTAGTAGCGACTCCATGGGG	WT	TTGGTAGTAGCGACTCCCATGGG	+1
		#1889	TTGGTAGTAGCGACTCCATGGGG	WT	TTGGTAGTAGCGACTCCCATGGG	+1
			TTGGTAGTAGCGACTCCATGGGG	WT	TTGGTAGTAGCGACTCCCATGGG	+1
		#1890	TTGGTAGTAGCGACTCCTATGGG	+1	TTGGTAGTAGCGACTCCCATGGG	+1
			TTGGTAGTAGCGACTCCTATGGG	+1	TTGGTAGTAGCGACTCCCATGGG	+1
		#1891	TTGGTAGTAGCGACTCCTATGGG	+1	TTGGTAGTAGCGACTCCCATGGG	+1
			TTGGTAGTAGCGACTCCTATGGG	+1	TTGGTAGTAGCGACTCCCATGGG	+1
		#1892	TTGGTAGTAGCGACTCCTATGGG	+1	TTGGTAGTAGCGACTCCCATGGG	+1
			TTGGTAGTAGCGACTCCTATGGG	+1	TTGGTAGTAGCGACTCCCATGGG	+1
	#97	#1893	TTGGTAGTAGCGACTCCCATGGG	+1	TTGGTAGTAGCGACTCCATGGGG	WT
			TTGGTAGTAGCGACTCCCATGGG	+1	TTGGTAGTAGCGACTCCATGGGG	WT
		#1894	TTGGTAGTAGCGACTCCATGGGG	WT	TTGGTAGTAGCGACTCCATGGGG	WT
			TTGGTAGTAGCGACTCCCATGGG	+1	TTGGTAGTAGCGACTCCATGGGG	WT
		#1895	TTGGTAGTAGCGACTCCATGGGG	WT	TTGGTAGTAGCGACTCCATGGGG	WT
			TTGGTAGTAGCGACTCCCATGGG	+1	TTGGTAGTAGCGACTCCCATGGG	+1
		#1896	TTGGTAGTAGCGACTCCATGGGG	WT	TTGGTAGTAGCGACTCCATGGGG	WT
			TTGGTAGTAGCGACTCCCATGGG	+1	TTGGTAGTAGCGACTCCCATGGG	+1
		#1897	TTGGTAGTAGCGACTCCATGGGG	WT	TTGGTAGTAGCGACTCCATGGGG	WT
			TTGGTAGTAGCGACTCCCATGGG	+1	TTGGTAGTAGCGACTCCATGGGG	WT
		#1898	TTGGTAGTAGCGACTCCATGGGG	WT	TTGGTAGTAGCGACTCCATGGGG	WT
			TTGGTAGTAGCGACTCCCATGGG	+1	TTGGTAGTAGCGACTCCATGGGG	WT
		#1899	TTGGTAGTAGCGACTCCATGGGG	WT	TTGGTAGTAGCGACTCCATGGGG	WT
			TTGGTAGTAGCGACTCCATGGGG	WT	TTGGTAGTAGCGACTCCCATGGG	+1
		#1900	TTGGTAGTAGCGACTCCATGGGG	WT	TTGGTAGTAGCGACTCCATGGGG	WT
			TTGGTAGTAGCGACTCCCATGGG	+1	TTGGTAGTAGCGACTCCATGGGG	WT
		#1901	TTGGTAGTAGCGACTCCATGGGG	WT	TTGGTAGTAGCGACTCCATGGGG	WT
			TTGGTAGTAGCGACTCCCATGGG	+1	TTGGTAGTAGCGACTCCATGGGG	WT
		#1902	TTGGTAGTAGCGACTCCCATGGG	+1	TTGGTAGTAGCGACTCCATGGGG	WT
			TTGGTAGTAGCGACTCCCATGGG	+1	TTGGTAGTAGCGACTCCATGGGG	WT
		#1903	TTGGTAGTAGCGACTCCATGGGG	WT	TTGGTAGTAGCGACTCCATGGGG	WT
			TTGGTAGTAGCGACTCCCATGGG	+1	TTGGTAGTAGCGACTCCCATGGG	+1
		#1904	TTGGTAGTAGCGACTCCATGGGG	WT	TTGGTAGTAGCGACTCCATGGGG	WT
			TTGGTAGTAGCGACTCCCATGGG	+1	TTGGTAGTAGCGACTCCATGGGG	WT
		#1905	TTGGTAGTAGCGACTCCATGGGG	WT	TTGGTAGTAGCGACTCCATGGGG	WT
			TTGGTAGTAGCGACTCCATGGGG	WT	TTGGTAGTAGCGACTCCCATGGG	+1
		#1906	TTGGTAGTAGCGACTCCATGGGG	WT	TTGGTAGTAGCGACTCCATGGGG	WT
			TTGGTAGTAGCGACTCCCATGGG	+1	TTGGTAGTAGCGACTCCCATGGG	+1
		#1907	TTGGTAGTAGCGACTCCATGGGG	WT	TTGGTAGTAGCGACTCCATGGGG	WT
			TTGGTAGTAGCGACTCCCATGGG	+1	TTGGTAGTAGCGACTCCATGGGG	WT
		#1910	TTGGTAGTAGCGACTCCATGGGG	WT	TTGGTAGTAGCGACTCCATGGGG	WT
			TTGGTAGTAGCGACTCCCATGGG	+1	TTGGTAGTAGCGACTCCATGGGG	WT
		#1911	TTGGTAGTAGCGACTCCATGGGG	WT	TTGGTAGTAGCGACTCCCATGGG	+1
			TTGGTAGTAGCGACTCCCATGGG	+1	TTGGTAGTAGCGACTCCCATGGG	+1
		#1912	TTGGTAGTAGCGACTCCATGGGG	WT	TTGGTAGTAGCGACTCCATGGGG	WT
			TTGGTAGTAGCGACTCCATGGGG	WT	TTGGTAGTAGCGACTCCCATGGG	+1
		#1913	TTGGTAGTAGCGACTCCCATGGG	+1	TTGGTAGTAGCGACTCCATGGGG	WT
			TTGGTAGTAGCGACTCCCATGGG	+1	TTGGTAGTAGCGACTCCCATGGG	+1
		#1914	TTGGTAGTAGCGACTCCCATGGG	+1	TTGGTAGTAGCGACTCCATGGGG	WT
			TTGGTAGTAGCGACTCCCATGGG	+1	TTGGTAGTAGCGACTCCCATGGG	+1
		#1915	TTGGTAGTAGCGACTCCCATGGG	+1	TTGGTAGTAGCGACTCCATGGGG	WT
			TTGGTAGTAGCGACTCCCATGGG	+1	TTGGTAGTAGCGACTCCCATGGG	+1
		#1916	TTGGTAGTAGCGACTCCATGGGG	WT	TTGGTAGTAGCGACTCCATGGGG	WT
			TTGGTAGTAGCGACTCCCATGGG	+1	TTGGTAGTAGCGACTCCATGGGG	WT
	#98	#1919	TTGGTAGTAGCGACTCCATGGGG	WT	TTGGTAGTAGCGACTCCATGGGG	WT
			TTGGTAGTAGCGACTCCATGGGG	WT	TTGGTAGTAGCGACTCCCATGGG	+1
		#1920	TTGGTAGTAGCGACTCCATGGGG	WT	TTGGTAGTAGCGACTCCATGGGG	WT
			TTGGTAGTAGCGACTCCATGGGG	WT	TTGGTAGTAGCGACTCCCATGGG	+1
		#1921	TTGGTAGTAGCGACTCCATGGGG	WT	TTGGTAGTAGCGACTCCATGGGG	WT
			TTGGTAGTAGCGACTCCATGGGG	WT	TTGGTAGTAGCGACTCCCATGGG	+1
		#1922	TTGGTAGTAGCGACTCCATGGGG	WT	TTGGTAGTAGCGACTCCATGGGG	WT
			TTGGTAGTAGCGACTCCTATGGG	+1	TTGGTAGTAGCGACTCCCATGGG	+1
		#1924	TTGGTAGTAGCGACTCCATGGGG	WT	TTGGTAGTAGCGACTCCATGGGG	WT
			TTGGTAGTAGCGACTCCTATGGG	+1	TTGGTAGTAGCGACTCCATGGGG	WT
		#1927	TTGGTAGTAGCGACTCCATGGGG	WT	TTGGTAGTAGCGACTCCATGGGG	WT
			TTGGTAGTAGCGACTCCATGGGG	WT	TTGGTAGTAGCGACTCCCATGGG	+1
		#1928	TTGGTAGTAGCGACTCCATGGGG	WT	TTGGTAGTAGCGACTCCATGGGG	WT
			TTGGTAGTAGCGACTCCATGGGG	WT	TTGGTAGTAGCGACTCCCATGGG	+1
		#1929	TTGGTAGTAGCGACTCCATGGGG	WT	TTGGTAGTAGCGACTCCATGGGG	WT
			TTGGTAGTAGCGACTCCATGGGG	WT	TTGGTAGTAGCGACTCCCATGGG	+1
		#1930	TTGGTAGTAGCGACTCCATGGGG	WT	TTGGTAGTAGCGACTCCATGGGG	WT
			TTGGTAGTAGCGACTCCATGGGG	WT	TTGGTAGTAGCGACTCCCATGGG	+1
		#1931	TTGGTAGTAGCGACTCCATGGGG	WT	TTGGTAGTAGCGACTCCATGGGG	WT
			TTGGTAGTAGCGACTCCTATGGG	+1	TTGGTAGTAGCGACTCCCATGGG	+1
		#1932	TTGGTAGTAGCGACTCCATGGGG	WT	TTGGTAGTAGCGACTCCATGGGG	WT
			TTGGTAGTAGCGACTCCATGGGG	WT	TTGGTAGTAGCGACTCCCATGGG	+1
		#1935	TTGGTAGTAGCGACTCCATGGGG	WT	TTGGTAGTAGCGACTCCATGGGG	WT
			TTGGTAGTAGCGACTCCTATGGG	+1	TTGGTAGTAGCGACTCCCATGGG	+1
	#99	#1936	TTGGTAGTAGCGACTCCATGGGG	WT	TTGGTAGTAGCGACTCCCATGGG	+1
			TTGGTAGTAGCGAC---ATGGGG	-3	TTGGTAGTAGCGACTC-ATGGGG	-1
		#1937	TTGGTAGTAGCGACTCCATGGGG	WT	TTGGTAGTAGCGACTCCCATGGG	+1
			TTGGTAGTAGCGACTCCATGGGG	WT	TTGGTAGTAGCGACTC-ATGGGG	-1
		#1938	TTGGTAGTAGCGAC---ATGGGG	-3	TTGGTAGTAGCGACTCCCATGGG	+1
			TTGGTAGTAGCGAC---ATGGGG	-3	TTGGTAGTAGCGACTCCCATGGG	+1
		#1939	TTGGTAGTAGCGAC---ATGGGG	-3	TTGGTAGTAGCGACTCCCATGGG	+1
			TTGGTAGTAGCGAC---ATGGGG	-3	TTGGTAGTAGCGACTC-ATGGGG	-1
		#1940	TTGGTAGTAGCGACTCCTATGGG	+1	TTGGTAGTAGCGACTC-ATGGGG	-1
			TTGGTAGTAGCGAC---ATGGGG	-3	TTGGTAGTAGCGACTC-ATGGGG	-1
		#1941	TTGGTAGTAGCGAC---ATGGGG	-3	TTGGTAGTAGCGACTCCCATGGG	+1
			TTGGTAGTAGCGAC---ATGGGG	-3	TTGGTAGTAGCGACTC-ATGGGG	-1
		#1942	TTGGTAGTAGCGACTCCATGGGG	WT	TTGGTAGTAGCGACTCCCATGGG	+1
			TTGGTAGTAGCGAC---ATGGGG	-3	TTGGTAGTAGCGACTC-ATGGGG	-1
		#1943	TTGGTAGTAGCGACTCCTATGGG	+1	TTGGTAGTAGCGACTCCCATGGG	+1
			TTGGTAGTAGCGAC---ATGGGG	-3	TTGGTAGTAGCGACTCCCATGGG	+1
	#112	#2073a	TTGGTAGTAGCGACTCCATGGGG	WT	TTGGTAGTAGCGACTCCCATGGG	+1
			TTGGTA------------TGGGG	-12	TTGGTAGTAGCGACTC-ATGGGG	-1
		#2074a	TTGGTAGTAGCGACTCCATGGGG	WT	TTGGTAGTAGCGACTCCATGGGG	WT
			TTGGTAGTAGCGACTCCATGGGG	WT	TTGGTAGTAGCGACTC-ATGGGG	-1
		#2075a	TTGGTAGTAGCGACTCCATGGGG	WT	TTGGTAGTAGCGACTCCATGGGG	WT
			TTGGTAGTAGCGAC---ATGGGG	-3	TTGGTAGTA--------ATGGGG	-8
		#2076a	TTGGTAGTAGCGACTCCATGGGG	WT	TTGGTAGTAGCGACTCCCATGGG	+1
			TTGGTAGTAGCGACTC-ATGGGG	-1	TTGGTAGTAGCGACTCCCATGGG	+1
		#2077a	TTGGTAGTAGCGACTCCATGGGG	WT	TTGGTAGTAGCGACTCCATGGGG	WT
			TTGGTAGTAGCGACT----GGGG	-4	TTGGTAGTAGCGACTCCATGGGG	WT
		#2078a	TTGGTAGTAGCGACTCCAATGGG	+1	TTGGTAGTAGCGACTCCATGGGG	WT
			TTGGTAGTA---------TGGGG	-9	TTGGTAGTAGCGACTCCCAA---	-29, ATG to CAA
		#2080a	TTGGTAGTAGCGACTCCATGGGG	WT	TTGGTAGTAGCGACTCCATGGGG	WT
			TTGGTAGTAGCGACTCCCATGGG	+1	TTGGTAGTAGCGACTC-ATGGGG	-1
		#2081a	TTGGTAGTAGCGACTCCCATGGG	+1	TTGGTAGTAGCGACTCCCATGGG	+1
			TTGGTAGTAGCGAC---ATGGGG	-3	TTGGTAGTAGCGACTCCCATGGG	+1
		#2082a	TTGGTAGTAGCGACTCCATGGGG	WT	TTGGTAGTAGCGACTCCATGGGG	WT
			TTGGTAGTAGCGACTCCCATGGG	+1	TTGGTAGTAGCGACTC-ATGGGG	-1
		#2083a	TTGGTAGTAGCGACTCCATGGGG	WT	TTGGTAGTAGC-----CATGGGG	-5
			TTGGTAGTAGCG-------TGGG	-7	TTGGTAGTAGCGAC---ATGGGG	-3
		#2084a	TTGGTAGTAGCGACTCCATGGGG	WT	TTGGTAGTAGCGACTCCATGGGG	WT
			TTGGTAGTAGCGACTCCATGGGG	WT	-----------------ATGGGG	-26, GAATT to TCAAA
		#2085a	TTGGTAGTAGCGACTCCATGGGG	WT	TTGGTAGTAGCGACTCCCATGGG	+1
			TTGGTAGTAGCGACTCCATGGGG	WT	TTGGTAGTAGCGAC---ATGGGG	-3
		#2086a	TTGGTAGTAGCGACTCCATGGGG	WT	TTGGTAGTAGCGACTCCATGGGG	WT
			TTGGTAGTAGCGA---CATGGGG	-3	TTGGTAGTAGCGAC---ATGGGG	-3
		#2087a	TTGGTAGTAGCGACTCCATGGGG	WT	TTGGTAGTAGCGACTCCATGGGG	WT
			TTGGTAGTAGCGA---CATGGG	-3	TTGGTAGTAGCGACTCCCATGGG	+1
		#2088a	TTGGTAGTAGCGACTCCATGGGG	WT	TTGGTAGTAGCGACTCCAATGGG	+1
			TTGGTAGTAGCGACTC-ATGGGG	-1	TTGGTAGTAGCGACTC-ATGGGG	-1
		#2090a	TTGGTAGTAGCGACTCCATGGGG	WT	TTGGTAGTAGCGACTCCCATGGG	+1
			TTGGTAGTAGCGACTCCCATGGG	+1	TTGGTAGTAGCGAC---ATGGGG	-3
		#2091a	TTGGTAGTAGCGACTCCATGGGG	WT	TTGGTAGTAGCGACTCCATGGGG	WT
			TTGGTAGTAGCGACTCCATGGGG	WT	TTGGTAGTAGCGACTC-ATGGGG	-1
		#2092a	TTGGTAGTAGCGACTCCATGGGG	WT	TTGGTAGTAGCGACTCCATGGGG	WT
			TTGGTAGTAGCGACTCCATGGGG	WT	TTGGTAGTAGCGACTC-ATGGGG	-1
		#2093a	TTGGTAGTAGCGACTCCCATGGG	+1	TTGGTAGTAGCGACTCCATGGGG	WT
			TTGGTAGTAGCGACTC-ATGGGG	-1	TTGGTAGTAGCGACTCCCATGGG	+1
		#2094a	TTGGTAGTAGCGACTCCATGGGG	WT	TTGGTAGTAGCGACTCCATGGGG	WT
			TTGGTAGTAGCGACTC--TGGGG	-2	TTGGTAGTAGCA-----ATGGGG	-5, G to A
		#2095a	TTGGTAGTAGCGACTCCATGGGG	WT	TTGGTAGTAGCGACTCCCATGGG	+1
			TTGGTA------------TGGGG	-12	TTGGTAGTAGCGACTC-ATGGGG	-1
		#2096a	TTGGTAGTAGCGACTCCATGGGG	WT	TTGGTAGTAGCGACTC-ATGGGG	-1
			---------------------GG	-47	TTGGTAGTAGCGACTC-ATGGGG	-1
		#2097a	TTGGTAGTAGCGACTCCATGGGG	WT	TTGGTAGTAGCGACTCCATGGGG	WT
			TTGGTAGTAGCGACTCCATGGGG	WT	TTGGTAGTAGCGACTC-ATGGGG	-1
a, One wild-type and two mutated nucleotide sequences were detected in NbPDSa, which may arise from genome duplication.

## Sheet: Table S7
Table S7. Genotyping results for progenies from fruits originating from flowers borne on a lateral shoot of a plant inoculated with virus vectors which were cross-pollinated with fertile pollens shown in Fig. 3C.
Inoculated virus vectors	Lateral shoot number	No. of progenies investigated	No. of progenies with a mutation in NbAGb	No. of progenies with a mono-allelic mutation in NbAGb	No. of progenies with bi-allelic mutations in NbAGb	Mutation rate (%)
ALSV-NbRDR6 + TRSV-SpCas9 + TRV-NbAG	#89	44	43	43	0	97.7273

## Sheet: Table S8
Table S8. Nucleotide sequences of the target sites of NbAGb of the progeny plants with mutations from the lateral shoot shown in Fig. 3C. The PAM sequence is underlined. A red letter indicates a nucleotide insertion. Numbers of base insertion (+) are denoted. WT indicates the sequence with no mutations.
Inoculated virus vectors	Lateral shoot number	Progeny number	NbAGb	Type
WT reference			GTGTGAAAGAAACAATTGAGAGG	WT
ALSV-NbRDR6 + TRSV-SpCas9 + TRV-NbAG	#89	#2944	GTGTGAAAGAAACAATTGAGAGG	WT
			GTGTGAAAGAAACAATTTGAGAG	+1
		#2945	GTGTGAAAGAAACAATTGAGAGG	WT
			GTGTGAAAGAAACAATTTGAGAG	+1
		#2946	GTGTGAAAGAAACAATTGAGAGG	WT
			GTGTGAAAGAAACAATTTGAGAG	+1
		#2947	GTGTGAAAGAAACAATTGAGAGG	WT
			GTGTGAAAGAAACAATTTGAGAG	+1
		#2948	GTGTGAAAGAAACAATTGAGAGG	WT
			GTGTGAAAGAAACAATTTGAGAG	+1
		#2949	GTGTGAAAGAAACAATTGAGAGG	WT
			GTGTGAAAGAAACAATTTGAGAG	+1
		#2950	GTGTGAAAGAAACAATTGAGAGG	WT
			GTGTGAAAGAAACAATTTGAGAG	+1
		#2951	GTGTGAAAGAAACAATTGAGAGG	WT
			GTGTGAAAGAAACAATTAGAGAG	+1
		#2952	GTGTGAAAGAAACAATTGAGAGG	WT
			GTGTGAAAGAAACAATTTGAGAG	+1
		#2953	GTGTGAAAGAAACAATTGAGAGG	WT
			GTGTGAAAGAAACAATTTGAGAG	+1
		#2954	GTGTGAAAGAAACAATTGAGAGG	WT
			GTGTGAAAGAAACAATTTGAGAG	+1
		#2955	GTGTGAAAGAAACAATTGAGAGG	WT
			GTGTGAAAGAAACAATTAGAGAG	+1
		#2956	GTGTGAAAGAAACAATTGAGAGG	WT
			GTGTGAAAGAAACAATTAGAGAG	+1
		#2957	GTGTGAAAGAAACAATTGAGAGG	WT
			GTGTGAAAGAAACAATTAGAGAG	+1
		#2958	GTGTGAAAGAAACAATTGAGAGG	WT
			GTGTGAAAGAAACAATTAGAGAG	+1
		#2959	GTGTGAAAGAAACAATTGAGAGG	WT
			GTGTGAAAGAAACAATTTGAGAG	+1
		#2960	GTGTGAAAGAAACAATTGAGAGG	WT
			GTGTGAAAGAAACAATTAGAGAG	+1
		#2961	GTGTGAAAGAAACAATTGAGAGG	WT
			GTGTGAAAGAAACAATTTGAGAG	+1
		#2985	GTGTGAAAGAAACAATTGAGAGG	WT
			GTGTGAAAGAAACAATTTGAGAG	+1
		#2986	GTGTGAAAGAAACAATTGAGAGG	WT
			GTGTGAAAGAAACAATTTGAGAG	+1
		#2987	GTGTGAAAGAAACAATTGAGAGG	WT
			GTGTGAAAGAAACAATTTGAGAG	+1
		#2988	GTGTGAAAGAAACAATTGAGAGG	WT
			GTGTGAAAGAAACAATTTGAGAG	+1
		#2989	GTGTGAAAGAAACAATTGAGAGG	WT
			GTGTGAAAGAAACAATTTGAGAG	+1
		#2990	GTGTGAAAGAAACAATTGAGAGG	WT
			GTGTGAAAGAAACAATTTGAGAG	+1
		#2991	GTGTGAAAGAAACAATTGAGAGG	WT
			GTGTGAAAGAAACAATTTGAGAG	+1
		#2992	GTGTGAAAGAAACAATTGAGAGG	WT
			GTGTGAAAGAAACAATTTGAGAG	+1
		#2993	GTGTGAAAGAAACAATTGAGAGG	WT
			GTGTGAAAGAAACAATTTGAGAG	+1
		#2994	GTGTGAAAGAAACAATTGAGAGG	WT
			GTGTGAAAGAAACAATTTGAGAG	+1
		#2995	GTGTGAAAGAAACAATTGAGAGG	WT
			GTGTGAAAGAAACAATTTGAGAG	+1
		#2996	GTGTGAAAGAAACAATTGAGAGG	WT
			GTGTGAAAGAAACAATTTGAGAG	+1
		#2997	GTGTGAAAGAAACAATTGAGAGG	WT
			GTGTGAAAGAAACAATTTGAGAG	+1
		#2998	GTGTGAAAGAAACAATTGAGAGG	WT
			GTGTGAAAGAAACAATTTGAGAG	+1
		#2999	GTGTGAAAGAAACAATTGAGAGG	WT
			GTGTGAAAGAAACAATTTGAGAG	+1
		#3000	GTGTGAAAGAAACAATTGAGAGG	WT
			GTGTGAAAGAAACAATTTGAGAG	+1
		#3001	GTGTGAAAGAAACAATTGAGAGG	WT
			GTGTGAAAGAAACAATTTGAGAG	+1
		#3002	GTGTGAAAGAAACAATTGAGAGG	WT
			GTGTGAAAGAAACAATTTGAGAG	+1
		#3003	GTGTGAAAGAAACAATTGAGAGG	WT
			GTGTGAAAGAAACAATTTGAGAG	+1
		#3004	GTGTGAAAGAAACAATTGAGAGG	WT
			GTGTGAAAGAAACAATTTGAGAG	+1
		#3005	GTGTGAAAGAAACAATTGAGAGG	WT
			GTGTGAAAGAAACAATTTGAGAG	+1
		#3007	GTGTGAAAGAAACAATTGAGAGG	WT
			GTGTGAAAGAAACAATTTGAGAG	+1
		#3008	GTGTGAAAGAAACAATTGAGAGG	WT
			GTGTGAAAGAAACAATTTGAGAG	+1
		#3009	GTGTGAAAGAAACAATTGAGAGG	WT
			GTGTGAAAGAAACAATTTGAGAG	+1
		#3010	GTGTGAAAGAAACAATTGAGAGG	WT
			GTGTGAAAGAAACAATTTGAGAG	+1

## Sheet: Table S9
Table S9. Primers used in this study
Name	Sequence (5′–3′)
NbRDR6-XhoI-F	ACTCTCGAGGGATCAGAGGGCTCTGAAAAG
NbRDR6-BamHI-R	CAGGGATCCCATTCTATGCACCCTCGCTGC
NbPDS-CAPS-F1	TTAGGTTCACAAGTGGGACAATCTTC
NbPDS-CAPS-R1	CAGCATCACACTTTCGCATTCAAAAC
NbTOM1s_CAPS_F	GACTGTATCCTCAAAGCTTTGATC
NbTOM1s_CAPS_R	CCTTAGGATGGAAGAGAAACACT
NbAGgR1_B-CAPS-F1	CTGATTATGTTTGTCAATAGTATATG
NbAGgR1_B-CAPS-R1	TAAAGTATGAAGAGAGAAGTCCTTT
NbFLS2-gR1CAPS-abF	CTTCAATTTATTGACCGGATCACTTCC
NbFLS2-gR1CAPS-abR	CCATCAGTTGACTCAGTTTACC
NbFLS2-gR2CAPS-abF	GAGCTTGGAAATTTAGAAAACTTGC
NbFLS2-gR2CAPS-abR	GACAAAAATGTAAGATTGGACAACTGC
[HEX]NbPDSfwa	GCTTGCAAAGGAATTTGTTATGTTTTGG
NbPDSab-FR115rv	TTTAAAGGATTAAAGTCCTTTGTCAATCTTC
NbPDS_A-CAPS-F1	GTGAAGGCTAATTTTTCTCATAGTGTA
NbPDS_A-CAPS-R1	CCGCTCCTAATTGCTGATTAGTTGCAAAAT
NbPDS_B-CAPS-F1	GTGAATTATAACTTTACTCATAGTGCG
NbPDS_B-CAPS-R1	TCACTCCTAATCTAATCAGTTGGGA
NbTOM1_A-CAPS-F1	GTCAGGGTGCACGTGAACGCA
NbTOM1_A-CAPS-R1	GGTCCGACATAATTGCTGTCCT
NbTOM1_B-CAPS-F1	CGGTGCACGTGAACCCATGGT
NbTOM1_B-CAPS-R1	CAGAAGTAATTGCCGTACTGCT
NbPDS-AS-F3	ACACTCTTTCCCTACACGACGCTCTTCCGATCTCTGCCGTTAATTTGAGAGTCC
NbPDS-AS-R2	GTGACTGGAGTTCAGACGTGTGCTCTTCCGATCTCACACTTTCGCATTCAAAACAAACC
3rdFb	AATGATACGGCGACCACCGAGATCTACAC-Index2-ACACTCTTTCCCTACACGACGC
3rdRb	CAAGCAGAAGACGGCATACGAGAT-Index1-GTGACTGGAGTTCAGACGTGTG
TRSV2-1791F	CCAGTGGTTAAAACCTATGAAGAG
TRSV2-1988R	CCGAATGTCAAAAGTTCCAAGATG
TRSV2-3330F	CGGATTTCAATTGTCAATGCTAAGG
TRSV2-3524R	CAACCATGTACAGCATGGTTTC
TRSV2-2725F	CACATCAGATAATGCACGGAGATGG
TRSV2-3046R	TCCTTAGAGGCGAAGTCATG
ALSV2-2241F	CATCTTGAGGGCTACTCAGGTG
ALSV2-2554R	CTATCTAACTGCACAGTAACGTG
TRV2-rt-F1	TGTATAGACTGTTTGAGATCGGCG
TRV2-rt-R1	GTAATAACGCTTACGTAGGCGAGG
NbActin-rt-F	CAATCCAGACACTGTACTTTCTCTC
NbActin-rt-R	AAGCTGCAGGTATCCATGAGACTA
NbPP2A-rt-F	GACCCTGATGTTGATGTTCGCT
NbPP2A-rt-R	GAGGGATTTGAAGAGAGATTTC
NbRDR6-qrt-F2	CATCCCACCCAGTAAGAAAAGCTG
NbRDR6-qrt-R2	TCTCCTAGACTCTCTTGGACCATG
a, 5′ fluorescently labeled with HEX. b, Index1 and Index2 represent index sequences.
